# Supplementary material for: Melatonin Involved in Protective Effects against Cadmium Stress in Wolffia arrhiza
Source: Int J Mol Sci. 2023 Jan 7;24(2):1178. doi: 10.3390/ijms24021178 (PMC9867261; doi:10.3390/ijms24021178)
Supplement: Supplementary file 1 [file ijms-24-01178-s001.zip]

Archive with 1 entries (1 files):
- ijms-2143433-supplementary.pdf
